# Supplementary material for: Methyl groups as widespread Lewis bases in noncovalent interactions
Source: Nat Commun. 2021 Aug 19;12:5030. doi: 10.1038/s41467-021-25314-y (PMC8376930; doi:10.1038/s41467-021-25314-y)
Supplement: Supplementary file 3 — Source Data [file 41467_2021_25314_MOESM3_ESM.xlsx]

## Sheet: Hoja1
Figure 3			Figure 5a			Figure 5b			Figure 7b			Figure 7c
dist.	ang.		dist.	ang.		dist.	ang.		dist.	ang.		dist.	ang.
-0.514	133.061		-0.472	161.828		-0.622	102.746		-0.133	154.116		-0.165	156.177
-0.097	111.785		-0.173	123.49		-0.622	84.092		-0.118	166.364		-0.019	123.994
-1.589	169.378		-0.082	126.493		-0.622	92.986		-0.218	79.628		-0.117	156.515
-0.909	158.369		-0.056	155.091		-0.205	171.039		-0.03	72.405		-0.064	130.831
-1.367	149.87		-0.114	117.427		-0.205	76.435		-0.04	163.598		-0.002	138.569
-0.842	146.775		-0.279	120.858		-0.205	77.554		-0.005	97.647		-0.08	105.376
-0.569	133.89		-0.05	114.584		-0.205	75.689		-0.073	169.574		-0.054	118.374
-1.384	154.188		-0.75	164.377		-0.5	112.459		-0.081	155.777		-0.02	103.457
-1.469	152.75		-0.118	111.945		-0.5	70.534		-0.146	166.428		-0.027	144.644
-0.628	135.582		-0.023	121.841		-0.5	147.732		-0.098	164.363		-0.196	157.146
-0.051	114.881		-0.028	115.901		-0.5	104.935		-0.144	113.681		-0.079	123.198
-1.548	161.478		-0.835	165.149		-0.5	75.273		-0.041	114.254		-0.035	152.617
-1.543	157.453		-0.82	164.827		-0.5	88.465		-0.008	163.064		-0.012	170.086
-1.439	106.299		-0.306	161.155		-0.043	82.028		-0.014	163.01		-0.113	148.803
-1.144	77.586		-0.128	110.702		-0.043	176.531		-0.147	169.503		-0.208	140.514
-0.322	60.498		-0.145	77.092		-0.043	73.097		-0.171	164.177		-0.104	171.368
-1.574	168.13		-0.243	149.374		-0.043	75.137		-0.017	169.999		-0.087	99.811
-1.391	84.735		-0.458	138.171		-0.031	172.724		-0.019	179.112		-0.028	137.195
-0.67	60.723		-0.469	136.21		-0.031	80.483		-0.039	162.543		-0.017	123.664
-1.429	81.324		-0.044	161.098		-0.031	66.574		-0.169	174.604		-0.029	148.747
-0.326	55.444		-0.05	102.55		-0.031	72.069		-0.033	159.469		-0.004	112.588
-0.954	95.84		-0.169	126.093		-0.101	154.969		-0.07	100.727		-0.014	132.191
-1.135	80.774		-0.282	109.013		-0.101	80.211		-0.048	113		-0.244	164.34
-0.364	48.436		-0.259	101.777		-0.101	87.126		-0.082	170.641		-0.061	160.355
-0.202	84.339		-0.111	137.892		-0.101	70.795		-0.009	128.346		-0.019	149.902
-1.574	165.463		-0.303	121.812		-0.001	68.884		-0.018	167.05		-0.063	104.301
-1.131	96.051		-0.988	167.788		-0.001	82.566		-0.139	101.92		-0.03	109.564
-0.944	77.578		-0.866	167.505		-0.001	80.775		-0.002	116.747		-0.287	146.476
-0.674	64.784		-0.277	160.361		-0.001	170.724		-0.001	136.542		-0.114	150.993
-0.532	93.821		-0.27	153.263		-0.16	73.706		-0.165	94.699		-0.019	164.434
-0.732	90.982		-0.367	161.786		-0.16	155.475		-0.019	105.126		-0.05	161.774
-1.418	159.448		-0.481	136.129		-0.16	73.362		-0.117	115.26		-0.051	86.02
-1.284	153.817		-0.205	156.868		-0.16	89.449		-0.064	175.369		-0.049	94.055
-0.076	115.406		-0.026	139.657		-0.255	76.13		-0.002	124.724		-0.022	120.717
-1.664	164.223		-0.227	123.239		-0.255	82.008		-0.08	81.74		-0.175	169.663
-1.319	88.519		-0.254	92.93		-0.255	75.89		-0.054	103.357		-0.094	152.086
-0.588	81.66		-0.132	114.749		-0.255	159.273		-0.02	101.964		-0.033	135.605
-0.437	77.382		-0.206	91.348		-0.312	83.399		-0.027	107.494		-0.098	175.822
-0.216	166.916		-0.061	90.934		-0.312	74.686		-0.196	110.123		-0.077	128.627
-0.666	77.888		-0.035	169.957		-0.312	158.902		-0.079	149.482		-0.027	113.421
-0.364	179.995		-0.099	163.347		-0.312	76.657		-0.035	132.179		-0.037	86.634
-0.283	63.932		-0.113	171.051		-0.216	155.081		-0.012	119.9		-0.004	147.372
-0.494	148.777		-0.122	126.877		-0.216	88.511		-0.113	163.225		-0.042	150.682
-0.722	144.189		-0.079	169.218		-0.216	72.082		-0.208	107.898		-0.072	132.22
-0.918	154.617		-0.33	115.788		-0.216	74.083		-0.104	144.392		-0.085	107.846
-0.695	82.523		-0.38	92.864		-0.187	75.649		-0.087	156.091		-0.06	137.404
-0.85	85.986		-0.225	101.674		-0.187	78.362		-0.028	146.508		-0.001	165.347
-0.638	80.34		-0.159	156.417		-0.187	162.749		-0.017	161.917		-0.06	137.404
-0.359	79.134		-0.126	158.911		-0.187	78.195		-0.029	143.422		-0.001	165.347
-0.437	121.348		-0.604	165.449		-0.187	77.683		-0.004	142.972		-0.054	173.297
-0.012	70.208		-0.467	109.985		-0.187	74.92		-0.014	155.433		-0.081	154.188
-0.966	159.433		-0.018	112.539		-0.187	73.949		-0.244	165.377		-0.159	110.279
-0.915	86.983		-0.39	116.291		-0.187	156.966		-0.061	165.239		-0.093	109.151
-0.186	77.026		-0.151	106.755		-0.259	160.402		-0.019	138.257		-0.045	166.559
-1.132	166.484		-0.136	113.06		-0.259	76.831		-0.063	166.097		-0.168	167.824
-1.154	171.148		-0.143	133.442		-0.259	75.931		-0.03	173.02		-0.018	174.698
-1.27	171.047		-0.533	111.178		-0.259	78.824		-0.287	92.543		-0.108	161.23
-0.119	149.031		-0.173	115.573		-0.167	161.521		-0.114	161.111		-0.027	147.691
-1.271	168.363		-0.286	94.684		-0.167	77.619		-0.019	140.337		-0.07	156.673
-1.251	172.417		-0.415	98.527		-0.167	77.714		-0.05	114.714		-0.156	159.658
-0.409	147.039		-0.702	139.752		-0.167	77.109		-0.051	162.022		-0.03	92.776
-1.202	166.643		-0.072	68.896		-0.079	163.316		-0.049	169.717		-0.095	101.028
-1.164	161.902		-0.173	163.025		-0.079	82.476		-0.022	133.037		-0.181	94.245
-1.19	170.023		-0.085	69.186		-0.079	73.966		-0.175	162.875		-0.056	145.391
-1.165	153.308		-0.194	115.427		-0.079	70.799		-0.094	168.928		-0.06	160.892
-1.093	151.157		-0.075	95.647		-0.055	68.496		-0.033	173.452		-0.033	89.939
-1.145	153.331		-0.219	99.517		-0.055	85.954		-0.098	160.76		-0.004	131.659
-0.751	87.506		-0.019	134.329		-0.113	66.54		-0.077	169.022		-0.165	174.67
-0.143	143.525		-0.01	104.596		-0.113	67.351		-0.027	160.454		-0.108	153.871
-1.229	101.233		-0.193	139.275		-0.113	70.838		-0.037	153.318		-0.169	137.82
-0.314	121.633		-0.22	111.753		-0.113	175.315		-0.004	104.996		-0.239	97.185
-0.86	152.437		-0.08	146.865		-0.17	68.36		-0.042	129.331		-0.131	80.757
-1.293	170.373		-0.023	121.655		-0.17	72.595		-0.072	158.162		-0.018	131.322
-1.246	159.099		-0.141	138.804		-0.17	70.201		-0.085	162.005		-0.018	131.322
-1.152	155.531		-0.031	67.411		-0.17	172.108		-0.06	126.592		-0.184	159.389
-0.725	89.584		-0.114	111.807		-0.018	69.478		-0.001	108.98		-0.241	150.958
-0.091	153.288		-0.092	139.264		-0.018	66.891		-0.06	126.592		-0.054	116.624
-0.741	119.28		-0.191	135.878		-0.018	169.411		-0.001	108.98		-0.216	138.551
-0.19	125.101		-1.107	168.112		-0.018	72.928		-0.054	136.132		-0.008	120.216
-1.127	90.209		-0.632	166.231		-0.047	67.164		-0.081	115.255		-0.119	165.777
-1.123	146.441		-1.16	168.523		-0.047	66.033		-0.159	125.014		-0.137	166.285
-1.313	175.928		-1.057	165.747		-0.047	173.829		-0.093	157.248		-0.085	130.129
-1.383	174.653		-0.781	165.821		-0.047	71.386		-0.045	124.735		-0.102	153.411
-0.982	78.364		-1.142	168.138		-0.061	65.86		-0.168	115.65		-0.104	153.22
-1.069	159.057		-0.021	140.159		-0.061	67.428		-0.018	116.601		-0.032	116.641
-0.91	76.053		-0.1	169.571		-0.061	71.547		-0.108	103.096		-0.063	173.446
-1.391	166.888		-0.152	90.932		-0.061	173.971		-0.027	100.24		-0.09	156.366
-1.015	142.797		-0.135	90.027		-0.126	71.058		-0.07	103.203		-0.103	163.657
-1.268	172.798		-0.01	86.672		-0.126	68.721		-0.156	105.39		-0.142	128.151
-1.105	86.882		-0.037	87.791		-0.126	170.277		-0.03	152.205		-0.043	133.579
-0.922	151.082		-0.007	86.454		-0.126	73.537		-0.095	166.63		-0.029	152.977
-1.067	85.87		-0.001	86.204		-0.002	108.783		-0.181	173.978		-0.142	141.475
-0.539	139.358		-0.005	107.307		-0.002	73.115		-0.056	166.124		-0.032	119.588
-1.317	164.086		-0.349	140.429		-0.002	54.212		-0.06	104.798		-0.009	131.311
-1.259	178.994		-0.4	132.958		-0.002	129.693		-0.033	155.603		-0.154	153.307
-1.248	149.76		-0.291	125.578		-0.168	69.228		-0.004	108.576		-0.133	170.132
-1.356	162.7		-0.002	108.783		-0.168	67.781		-0.165	141.421		-0.007	119.726
-1.129	137.829		-0.168	130.81		-0.168	75.447		-0.108	164.443		-0.053	99.978
-1.32	154.617		-0.067	161.349		-0.168	173.79		-0.169	111.808		-0.136	88.924
-1.212	141.111		-0.07	114.323		-0.067	76.391		-0.239	157.38		-0.12	89.291
-1.22	134.571		-0.068	159.604		-0.067	72.106		-0.131	163.234		-0.047	144.464
-1.22	170.923		-0.017	84.85		-0.067	75.288		-0.018	134.31		-0.205	151.979
-0.742	149.419		-0.061	149.273		-0.067	176.941		-0.018	134.31		-0.195	132.882
-0.811	154.4		-0.097	121.194		-0.07	162.148		-0.184	159.132		-0.008	126.843
-1.1	159.786		-0.061	119.477		-0.07	72.287		-0.241	110.229		-0.011	141.821
-0.169	86.388		-0.03	110.746		-0.07	65.677		-0.054	149.985		-0.02	146.365
-1.072	77.202		-0.195	105.983		-0.07	100.53		-0.216	170.195		-0.022	149.314
-0.719	67.855		-0.642	160.188		-0.068	75.984		-0.008	160.645		-0.049	152.898
-0.361	61.488		-0.004	121.073		-0.068	71.029		-0.119	169.297		-0.126	127.607
-1.096	81.337		-0.112	96.129		-0.068	172.992		-0.137	161.29		-0.054	99.56
-1.06	90.225		-0.057	109.768		-0.068	64.193		-0.085	111.983		-0.116	170.461
-0.709	76.808		-0.06	160.259		-0.017	118.948		-0.102	153.938		-0.03	163.203
-0.673	153.936		-0.1	111.142		-0.061	166.922		-0.104	130.783		-0.112	144.339
-0.576	73.675		-0.05	111.447		-0.061	70.061		-0.032	162.961		-0.104	154.61
-0.143	46.266		-0.865	153.825		-0.061	82.475		-0.063	129.059		-0.017	166.717
-1.228	169.102		-0.872	164.623		-0.061	93.185		-0.09	166.282		-0.072	158.684
-0.792	145.941		-0.133	110.487		-0.097	58.806		-0.103	98.553		-0.214	163.341
-0.904	104.311		-0.035	161.948		-0.061	60.523		-0.142	160.552		-0.004	143.273
-0.641	95.529		-0.05	116.657		-0.097	70.425		-0.043	148.744		-0.024	154.856
-0.395	143.175		-0.097	131.755		-0.061	65.992		-0.029	149.138		-0.06	145.617
-0.785	152.6		-0.015	125.077		-0.097	100.875		-0.142	162.016		-0.021	167.291
-1.202	149.375		-0.941	167.225		-0.061	132.445		-0.032	160.717		-0.097	165.711
-1.215	158.62		-0.443	164.669		-0.097	144.469		-0.009	154.309		-0.134	158.943
-1.047	108.341		-0.994	171.098		-0.061	113.151		-0.154	165.016		0	77.772
-1.057	135.676		-0.864	162.163		-0.03	67.373		-0.133	170.707		-0.075	136.867
-0.528	84.194		-0.887	168.74		-0.03	169.258		-0.007	149.615		-0.211	165.031
-1.04	92.667		-0.578	120.018		-0.03	66.664		-0.053	170.419		-0.092	155.732
-0.211	137.247		-0.116	149.796		-0.03	71.338		-0.136	165.735		-0.11	140.929
-0.058	158.525		-0.004	118.28		-0.195	166.699		-0.12	165.354		-0.3	168.819
-0.725	90.061		-0.222	69.632		-0.195	85.223		-0.047	155.185		-0.168	100.948
-0.285	82.641		-0.033	68.047		-0.195	73.683		-0.205	174.628		-0.104	121.66
-0.635	110.564		-0.044	157.721		-0.642	80.62		-0.195	164.146		-0.121	161.838
-0.837	81.721		-0.026	157.117		-0.642	87.432		-0.008	145.776		-0.04	124.35
-1.275	142.595		-0.268	140.686		-0.642	96.07		-0.011	148.973		-0.011	95.074
-1.32	178.647		-0.159	133.292		-0.112	63.212		-0.02	167.538		-0.015	95.592
-0.02	50.531		-0.075	122.594		-0.112	83.871		-0.022	149.933		-0.054	155.449
-1.165	81.659		-0.037	144.757		-0.112	77.557		-0.049	77.912		-0.079	125.177
-0.254	65.093		-0.094	132.21		-0.112	162.26		-0.126	144.307		-0.047	96.363
-1.059	79.91		-0.212	149.827		-0.057	175.426		-0.054	165.215		-0.055	120.024
-1.274	84.881		-0.223	173.069		-0.057	90.093		-0.116	161.551		-0.122	166.093
-0.21	128.763		-0.002	179.435		-0.057	74.768		-0.03	106.037		-0.148	138.657
-0.889	90.787		-0.131	109.415		-0.057	69.811		-0.112	152.996		-0.054	72.561
-0.889	90.787		-0.068	152.332		-0.06	175.32		-0.104	170.056		-0.205	164.821
-0.078	132.979		-0.173	63.702		-0.06	65.91		-0.017	146.799		-0.02	165.623
-0.081	96.528		-0.061	115.591		-0.06	68.579		-0.072	155.922		-0.004	154.869
-0.63	116.632		-0.193	105.134		-0.06	82.967		-0.214	164.139		-0.107	160.65
-0.243	124.9		-0.047	105.069		-0.1	164.453		-0.004	120.481		-0.012	158.478
-0.703	137.445		-0.155	176.496		-0.1	86.636		-0.024	157.608		-0.194	157.564
-1.26	158.384		-0.028	134.278		-0.1	90.61		-0.06	176.112		-0.078	143.817
-0.459	133.832		-0.16	149.792		-0.1	68.858		-0.021	116.914		-0.121	165.621
-1.34	162.324		-0.622	155.252		-0.05	70.11		-0.097	106.206		-0.127	169.202
-1.224	163.266		-0.205	151.847		-0.05	169.104		-0.134	172.243		-0.038	128.556
-1.135	165.669		-0.5	109.466		-0.05	61.656		0	105.745		-0.029	150.842
-0.359	88.701		-0.043	104.863		-0.05	78.205		-0.075	166.332		-0.042	133.925
-0.979	159.922		-0.031	156.347		-0.865	91.995		-0.211	175.928		-0.026	143.796
-0.81	112.495		-0.101	152.586		-0.865	93.449		-0.092	172.817		-0.181	112.194
-1.123	144.432		-0.001	111.116		-0.865	84.386		-0.11	162.146		-0.048	116.624
-0.908	106.775		-0.16	148.969		-0.872	86.509		-0.3	158.113		-0.045	116.749
-0.065	116.764		-0.255	156.617		-0.872	95.366		-0.168	144.002		-0.04	117.077
-1.153	159.496		-0.312	155.477		-0.872	88.508		-0.104	174.087		-0.041	117.291
-0.452	116.073		-0.216	151.389		-0.133	69.513		-0.121	174.177		-0.033	117.418
-1.132	157.2		-0.138	69.27		-0.133	84.986		-0.04	104.301		-0.03	117.732
-0.076	137.291		-0.187	146.432		-0.133	81.36		-0.011	144.814		-0.025	117.883
-0.479	133.644		-0.187	142.836		-0.133	169.705		-0.015	131.329		-0.024	118.018
-0.469	129.465		-0.259	143.58		-0.035	61.696		-0.054	158.732		-0.025	117.957
-0.796	152.097		-0.167	171.491		-0.035	170.553		-0.079	172.229		-0.007	118.234
-1.265	162.754		-0.079	175.91		-0.035	77.902		-0.047	112.669		-0.002	118.393
-1.314	168.252		-0.055	111.504		-0.035	72.464		-0.055	81.89		-0.193	157.785
-1.264	162.786		-0.113	109.162		-0.05	67.217		-0.122	79.141		-0.006	111.283
-1.315	168.255		-0.17	143.635		-0.05	72.06		-0.148	85.92		-0.09	145.893
-1.075	165.29		-0.018	146.099		-0.05	69.688		-0.054	156.314		-0.009	152.024
-0.757	113.41		-0.047	108.614		-0.05	177.804		-0.205	144.024		-0.118	147.767
-0.021	103.743		-0.061	108.453		-0.097	111.14		-0.02	140.031		-0.085	159.424
-0.186	109.515		-0.126	145.395		-0.097	79.607		-0.004	149.194		-0.045	173.943
-0.577	121.757					-0.097	73.514		-0.107	174.16		-0.027	78.12
-0.318	106.785					-0.015	174.257		-0.012	161.704		-0.011	136.092
-1.122	165.7					-0.015	63.984		-0.194	156.699		-0.045	153.101
-0.066	62.387					-0.015	73.998		-0.078	94.814		-0.064	130.476
-0.899	103.786					-0.015	72.298		-0.121	147.81		-0.03	168.762
-0.928	169.42					-0.941	92.121		-0.127	166.32		-0.05	133.878
-0.029	61.369					-0.941	93.65		-0.038	98.229		-0.265	171.994
-1.273	169.357					-0.941	88.007		-0.029	144.018		-0.047	112.57
-0.614	121.533					-0.443	91.429		-0.042	141.753		-0.146	174.147
-0.062	104.608					-0.443	95.923		-0.026	150.082		-0.036	149.853
-0.177	108.614					-0.443	79.034		-0.181	149.854		-0.07	153.998
-1.131	156.418					-0.994	88.88		-0.048	173.824		-0.011	158.955
-1.064	141.455					-0.864	87.003		-0.045	174.096		-0.04	164.891
-1.257	154.338					-0.994	91.369		-0.04	174.406		-0.042	162.257
-0.968	150.862					-0.864	91.152		-0.041	174.703		-0.101	161.049
-0.442	81.785					-0.994	94.784		-0.033	174.78		-0.013	104.223
-1.252	176.433					-0.864	91.393		-0.03	175.173		-0.082	89.573
-1.278	170.167					-0.887	88.529		-0.025	175.452		-0.014	164.432
-1.203	154.192					-0.578	82.627		-0.024	175.852		-0.1	169.138
-1.052	155.259					-0.887	90.939		-0.025	175.899		-0.09	165.149
-0.789	120.914					-0.578	89.216		-0.007	176.05		-0.146	165.6
-0.381	120.505					-0.887	91.026		-0.002	176.343		-0.065	157.071
-1.246	179.006					-0.578	93.442		-0.193	163.99		-0.076	147.183
-1.093	179.223					-0.116	146.653		-0.006	170.899		-0.054	107.365
-1.425	177.14					-0.116	64.145		-0.09	166.359		-0.105	167.818
-1.388	176.446					-0.116	74.325		-0.009	153.703		-0.072	164.946
-0.796	134.457					-0.116	92.176		-0.118	166.22		-0.039	126.124
-0.623	130.537					-0.004	76.842		-0.085	103.854		-0.019	162.133
-0.816	137.593					-0.004	73.878		-0.045	107.753		-0.081	158.131
-1.132	151.99					-0.004	72.096		-0.027	117.118		-0.146	170.784
-0.092	127.985					-0.004	162.564		-0.011	157.556		-0.098	163.612
-0.281	133.005					-0.044	161.349		-0.045	136.39		-0.144	160.19
-1.243	163.346					-0.044	117.132		-0.064	149.838		-0.041	133.014
-1.298	159.687					-0.044	60.183		-0.03	138.812		-0.008	153.622
-0.28	127.213					-0.044	70.99		-0.05	124.531		-0.014	153.757
-1.026	93.192					-0.044	78.25		-0.265	166.78		-0.147	169.311
-0.086	64.387					-0.026	148.553		-0.047	108.503		-0.171	169.298
-1.254	157.269					-0.026	104.218		-0.146	147.75		-0.017	144.253
-1.312	163.285					-0.026	64.465		-0.036	126		-0.019	136.617
-0.909	141.105					-0.026	63.595		-0.07	131.084		-0.039	131.29
-0.898	130.741					-0.268	162.937		-0.011	166.003		-0.169	162.757
-0.889	132.844					-0.268	81.264		-0.04	145.847		-0.033	135.344
-0.847	132.164					-0.268	81.813		-0.042	166.87		-0.07	144.148
-0.573	95.464					-0.268	76.395		-0.101	112.091		-0.048	167.205
-0.833	104.157					-0.159	159.934		-0.013	147.563		-0.082	143.662
-0.55	95.084					-0.159	81.022		-0.082	156.533		-0.009	167.143
-0.874	106.013					-0.159	72.066		-0.014	135.883		-0.018	81.825
-1.398	171.437					-0.159	86.969		-0.1	103.039		-0.139	167.646
-1.379	167.928					-0.075	175.689		-0.09	104.985		-0.002	166.974
-0.824	99.944					-0.075	71.998		-0.146	103.267		-0.001	143.717
-0.832	100.443					-0.075	73.53		-0.065	85.187		-0.133	172.644
-1.343	175.493					-0.075	76.367		-0.076	145.53		-0.118	169.158
-1.237	99.03					-0.037	167.61		-0.054	122.02		-0.218	126.904
-1.27	173.264					-0.037	81.49		-0.105	108.01		-0.03	128.587
-1.028	167.311					-0.037	68.095		-0.072	144.943		-0.04	135.455
-1.197	170.918					-0.037	71.481		-0.039	128.178		-0.005	157.425
-0.842	152.716					-0.094	69.611		-0.019	154.97		-0.073	172.744
-0.448	67.64					-0.094	67.248
-0.837	152.766					-0.094	74.031
-1.278	165.338					-0.094	175.044
-1.253	165.507					-0.212	99.064
-1.102	152.746					-0.212	74.154
-0.667	148.236					-0.212	69.281
-0.035	54.681					-0.212	161.299
-1.277	89.148					-0.223	162.599
-0.757	162.124					-0.223	78.112
-0.106	141.562					-0.223	77.059
-0.095	141.967					-0.223	76.88
-1.353	172.45					-0.002	112.286
-1.273	169.171					-0.002	141.039
-1.241	161.556					-0.002	56.915
-1.175	155.542					-0.131	70.905
-0.562	152.053					-0.131	77.395
-1.044	112.455					-0.131	70.585
-0.665	73.911					-0.131	169.467
-1.107	165.756					-0.068	65.75
-1.079	83.521					-0.068	71.026
-0.319	60.738					-0.068	85.089
-0.993	79.009					-0.068	162.604
-0.319	91.221					-0.061	177.201
-0.716	79.05					-0.061	71.522
-0.007	47.577					-0.061	68.61
-1.267	169.322					-0.061	73.796
-0.467	92.568					-0.193	70.595
-0.44	74.945					-0.193	72.772
-0.352	65.413					-0.193	64.653
-1.294	168.38					-0.193	172.561
-1.306	161.249					-0.047	173.158
-0.845	114.103					-0.047	67.562
-0.381	97.668					-0.047	64.454
-1.054	164.664					-0.047	79.987
-1.013	163.833					-0.155	68.064
-1.309	91.156					-0.155	75.38
-1.295	91.241					-0.155	64.521
-1.159	85.403					-0.155	173.045
-0.101	56.359					-0.028	172.31
-1.185	86.168					-0.028	77.047
-0.153	57.863					-0.028	68.902
-1.323	170.058					-0.028	69.737
-1.319	167.611					-0.16	72.134
-1.238	164.478					-0.16	172.227
-1.22	164.659					-0.16	64.179
-0.248	111.519					-0.16	76.898
-0.241	110.675					-0.227	163.808
-0.161	127.399					-0.227	96.228
-0.035	125.113					-0.227	69.004
-0.695	103.578					-0.227	69.283
-0.662	102.922					-0.254	63.92
-0.579	99.987					-0.254	137.484
-0.567	99.35					-0.254	132.491
-1.3	90.851					-0.254	78.985
-1.282	90.831					-0.254	72.996
-1.138	84.852					-0.132	120.994
-0.132	57.237					-0.132	156.558
-1.163	85.312					-0.132	74.492
-0.188	58.896					-0.132	65.251
-1.339	170.452					-0.132	95.561
-1.328	168.772					-0.206	75.222
-1.244	163.053					-0.206	77.957
-1.223	164.078					-0.206	139.34
-0.203	112.29					-0.206	131.406
-0.178	111.327					-0.061	57.574
-0.124	128.281					-0.061	137.784
-0.768	102.98					-0.061	74.324
-0.729	102.354					-0.061	81.788
-0.668	100.186					-0.061	148.217
-0.646	98.812					-0.035	61.258
-0.895	160.493					-0.035	68.004
-0.458	133.606					-0.035	147.661
-0.45	133.521					-0.035	131.696
-0.54	134.804					-0.099	167.762
-0.537	102.526					-0.099	84.052
-0.398	102.49					-0.099	80.058
-1.006	166.085					-0.099	70.488
-0.79	111.089					-0.113	72.373
-0.249	150.904					-0.113	71.511
-0.308	170.859					-0.113	171.05
-0.88	149.911					-0.113	85.525
-0.79	78.29					-0.122	97.192
-1.282	171.461					-0.122	67.559
-1.14	107.563					-0.122	67.782
-1.188	101.854					-0.122	159.935
-1.079	156.048					-0.079	174.994
-0.928	82.408					-0.079	88.352
-0.321	140.709					-0.079	71.001
-1.137	156.515					-0.079	69.319
-1.145	162.232					-0.33	163.075
-0.845	94.974					-0.33	64.212
-1.243	158.081					-0.33	83.963
-1.201	152.488					-0.33	91.003
-0.069	77.693					-0.38	87.136
-1.266	174.16					-0.38	77.145
-0.584	136.844					-0.38	165.957
-1.212	159.617					-0.38	74.731
-1.154	163.242					-0.225	173.794
-0.136	75.84					-0.225	85.177
-0.125	78.36					-0.225	78.326
-0.595	79.952					-0.225	78.587
-0.288	75.693					-0.159	167.112
-1.222	165.698					-0.159	85.123
-0.503	155.862					-0.159	86.452
-0.158	148.204					-0.159	72.408
-1.023	156.616					-0.126	149.465
-1.024	159.064					-0.126	69.063
-0.805	169.358					-0.126	111.195
-0.928	168.227					-0.126	68.371
-0.76	121.585					-0.604	173.75
-1.416	96.386					-0.604	81.173
-1.407	97.069					-0.604	86.981
-0.695	147.445					-0.604	78.743
-0.4	80.898					-0.467	114.626
-0.705	146.817					-0.467	74.698
-0.457	82.654					-0.467	70.015
-1.103	149.512					-0.467	89.578
-1.211	106.67					-0.467	175.738
-1.243	109.749					-0.018	131.121
-1.108	149.712					-0.018	65.815
-1.159	96.163					-0.018	67.461
-1.137	98.242					-0.39	83.171
-0.81	87.213					-0.39	164.016
-0.691	85.737					-0.39	73.484
-0.675	81.738					-0.39	70.98
-0.145	77.782					-0.151	74.803
-0.544	80.773					-0.151	166.353
-0.084	75.284					-0.151	88.971
-0.436	78.27					-0.151	65.703
-0.496	79.041					-0.136	110.074
-0.107	76.02					-0.136	69.603
-0.206	77.26					-0.136	66.94
-0.932	152.139					-0.136	176.087
-1.287	163.565					-0.136	102.931
-1.225	90.597					-0.143	136.571
-0.92	164.72					-0.143	66.64
-0.207	94.001					-0.143	86.058
-0.663	108.793					-0.143	144.145
-1.238	158.186					-0.143	63.598
-0.411	96.154					-0.533	165.592
-0.415	96.706					-0.533	87.096
-0.442	111.252					-0.533	80.72
-0.059	98.289					-0.533	85.199
-0.692	86.034					-0.173	174.126
-0.849	86.149					-0.173	75.463
-0.107	67.866					-0.173	64.427
-0.453	77.564					-0.173	106.193
-0.45	83.554					-0.173	97.829
-0.764	78.881					-0.415	164.237
-0.207	74.299					-0.415	73.252
-0.517	71.966					-0.415	88.383
-1.053	162.713					-0.415	81.473
-0.865	93.53					-0.702	150.63
-0.832	86.907					-0.702	76.157
-0.658	74.894					-0.702	84.201
-0.939	159.092					-0.702	79.666
-0.299	71.753					-0.072	111.104
-0.835	79.788					-0.072	66.497
-0.965	97.372					-0.072	67.078
-1.097	95.896					-0.072	147.841
-1.11	135.204					-0.173	170.005
-0.175	111.611					-0.173	77.62
-0.982	124.746					-0.173	72.91
-0.764	165.97					-0.173	79.046
-1.108	157.871					-0.085	66.815
-1.099	158.544					-0.085	110.814
-1.131	163.082					-0.085	69.151
-1.242	81.411					-0.085	142.957
-0.561	63.129					-0.194	80.235
-1.25	81.418					-0.194	175.116
-0.578	63.409					-0.194	67.42
-1.159	174.825					-0.194	71.85
-0.787	103.808					-0.075	174.458
-1.174	165.832					-0.075	68.288
-1.171	162.651					-0.075	76.874
-1.177	170.098					-0.075	79.709
-1.247	173.181					-0.219	175.717
-0.36	145.854					-0.219	71.633
-1.112	160.56					-0.219	70.256
-1.094	129.383					-0.219	80.2
-0.751	109.696					-0.019	61.83
-0.914	152.08					-0.019	66.462
-0.454	133.434					-0.019	167.998
-1.317	88.16					-0.019	74.794
-1.071	74.312					-0.01	111.784
-0.961	71.306					-0.01	73.135
-1.154	89.919					-0.01	80.204
-0.676	64.847					-0.22	80.742
-1.081	75.53					-0.22	173.571
-0.922	74.76					-0.22	81.964
-0.81	71.805					-0.22	68.247
-0.064	74.622					-0.08	68.892
-1.27	169.102					-0.08	84.288
-1.268	168.204					-0.08	80.955
-1.294	169.039					-0.08	170.261
-1.155	159.152					-0.023	71.748
-1.238	163.863					-0.023	88.796
-1.161	165.322					-0.023	139.856
-1.157	165.666					-0.023	60.341
-0.037	127.879					-0.141	168.78
-0.957	86.985					-0.141	69.13
-0.391	114.681					-0.141	84.708
-0.825	125.24					-0.141	85.239
-0.148	103.75					-0.031	141.162
-0.281	108.24					-0.031	73.154
-0.539	130.187					-0.031	112.589
-0.58	132.661					-0.031	68.744
-0.789	79.246					-0.114	169.037
-1.18	88.198					-0.114	92.906
-1.218	166.408					-0.114	68.193
-0.029	82.503					-0.114	76.33
-1.232	170.215					-0.092	73.098
-0.724	120.419					-0.092	171.148
-0.704	119.419					-0.092	73.773
-0.704	119.419					-0.092	60.986
-0.384	159.044					-0.191	77.936
-0.785	90.932					-0.191	130.625
-0.323	77.567					-0.191	151.17
-0.425	97.137					-0.191	80.163
-1.173	119.291					-1.107	91.477
-1.062	118.254					-1.107	94.241
-0.803	112.937					-1.107	86.916
-0.919	114.984					-0.632	91.305
-0.746	108.036					-0.632	97.301
-0.866	120.697					-0.632	79.257
-0.99	116.255					-1.16	90.014
-0.338	93.332					-1.16	95.716
-0.073	85.256					-1.16	90
-1.113	105.587					-1.057	90.068
-1.144	104.428					-1.057	87.135
-1.018	126.181					-1.057	87.012
-1.101	109.791					-0.781	97.02
-0.881	96.155					-0.781	91.737
-0.934	164.84					-0.781	79.29
-1.078	114.056					-1.142	95.04
-1.001	140.581					-1.142	91.258
-0.42	141.133					-1.142	86.247
-0.385	74.548					-0.021	107.829
-0.393	89.192					-0.021	174.441
-1.295	169.554					-0.021	70.453
-0.946	144.773					-0.021	75.688
-1.236	149.217					-0.1	174.865
-1.131	166.656					-0.1	89.145
-1.196	169.212					-0.1	69.45
-1.262	151.475					-0.1	71.282
-0.816	143.199					-0.152	68.966
-1.013	157.988					-0.135	66.893
-1.048	151.685					-0.01	69.807
-0.596	79.423					-0.152	68.482
-0.378	79.501					-0.135	71.175
-0.369	121.289					-0.01	67.042
-0.039	70.655					-0.152	117.391
-0.838	85.704					-0.135	166.281
-0.682	82.336					-0.01	113.4
-0.897	86.845					-0.152	165.058
-0.91	159.269					-0.135	115.989
-0.226	77.398					-0.01	169.385
-1.056	80.12					-0.037	169.538
-1.01	80.629					-0.007	113.758
-1.204	167.228					-0.037	66.361
-0.27	157.773					-0.007	69.786
-1.01	154.074					-0.037	69.932
-1.264	175.025					-0.007	67.008
-0.563	128.806					-0.037	112.553
-0.763	155.324					-0.007	169.321
-0.986	167.974					-0.001	111.643
-1.149	157.966					-0.001	68.19
-1.393	176.58					-0.001	68.941
-1.26	146.094					-0.001	171.372
-0.254	142.962					-0.005	82.627
-0.587	118.76					-0.005	78.527
-1.232	139.069					-0.005	156.052
-1.288	163.99					-0.005	62.933
-1.198	160.709					-0.349	69.88
-0.473	144.402					-0.349	74.643
-0.948	125.847					-0.349	169.497
-1.031	162.681					-0.349	97.073
-0.672	156.234					-0.4	167.681
-0.323	137.035					-0.291	179.74
-1.014	147.83					-0.4	74.301
-0.864	73.918					-0.291	82.94
-0.369	67.809					-0.4	98.299
-1.41	92.84					-0.291	82.489
-0.759	71.293					-0.4	73.339
-0.853	73.753					-0.291	74.057
-1.171	89.402					-0.039	166.029
-0.968	87.559					-0.039	103.32
-0.817	72.682					-0.202	71.592
-0.607	74.285					-0.202	72.354
-1.255	165.699					-0.202	172.219
-0.689	143.957					-0.202	87.745
-1.002	144.853					-0.185	73.711
-0.234	128.202					-0.185	73.216
-1.05	142.594					-0.185	166.298
-0.748	147.012					-0.185	82.988
-1.027	150.145					-0.343	126.672
-0.206	82.257					-0.084	122.617
-0.655	95.929					-0.343	160.391
-0.131	86.179					-0.084	162.226
-1.275	179.018					-0.343	146.813
-0.375	93.536					-0.084	147.234
-1.103	172.062					-0.343	127.594
-1.224	154.006					-0.084	123.235
-1.228	91.734					-0.02	148.24
-0.015	160.057					-0.02	100.626
-1.316	93.677					-0.02	69.44
-1.084	151.245					-0.02	110.578
-1.015	149.191					-0.144	94.387
-0.812	78.04					-0.144	153.501
-0.87	73.761					-0.144	109.418
-0.786	71.548					-0.144	69.751
-1.004	150.2					-0.385	158.669
-1.098	173.647					-0.385	93.376
-0.952	141.277					-0.385	66.73
-1.202	91.931					-0.385	96.025
-1.167	165.862					-0.053	99.055
-0.969	100.673					-0.167	155.458
-0.8	95.366					-0.167	112.853
-0.888	171.646					-0.333	122.254
-0.007	132.328					-0.333	113.396
-1.095	115.703					-0.152	91.297
-0.499	95.419					-0.152	105.616
-0.543	96.34					-0.271	113.974
-0.156	96.862					-0.271	172.761
-0.566	111.233					-0.376	158.845
-0.763	123.893					-0.376	111.832
-0.261	109.371					-0.081	114.04
-0.106	103.774					-0.081	65.826
-0.215	54.64					-0.081	121.717
-0.074	52.162					-0.081	64.6
-1.165	81.939					-0.048	91.57
-0.923	96.518					-0.048	66.003
-0.057	52.496					-0.048	146.216
-1.052	79.531					-0.472	95.718
-1.206	81.419					-0.173	125.513
-0.281	77.673					-0.082	145.742
-1.259	107.833					-0.472	90.005
-1.232	105.818					-0.173	141.757
-1.318	154.761					-0.082	117.023
-1.166	145.226					-0.056	90.332
-0.999	85.2					-0.056	85.254
-1.312	87.844					-0.114	137.105
-0.55	151.453					-0.114	135.203
-0.485	130.025					-0.279	91.235
-1.359	170.522					-0.05	143.758
-0.018	41.929					-0.279	100.744
-0.744	144.102					-0.05	106.216
-1.076	108.355					-0.75	110.289
-0.272	105.633					-0.75	100.217
-0.051	103.044					-0.118	148.278
-0.898	103.479					-0.118	129.054
-0.077	85.558					-0.023	149.718
-1.056	108.412					-0.023	116.533
-0.264	105.906					-0.028	87.107
-0.047	103.307					-0.028	132.016
-0.875	103.733					-0.835	103.947
-0.077	85.641					-0.835	105.448
-1.149	166.291					-0.82	107.203
-1.384	176.186					-0.82	106.935
-0.989	158.947					-0.306	99.513
-0.005	128.663					-0.306	103.024
-0.009	128.855					-0.128	151.968
-1.477	86.777					-0.128	104.593
-1.315	179.504					-0.128	107.895
-1.348	153.26					-0.145	59.287
-1.508	178.03					-0.145	124.545
-1.472	174.482					-0.145	102.908
-1.436	175.19					-0.145	71.509
-1.369	177.283					-0.243	151.848
-1.454	177.033					-0.243	102.329
-1.451	174.947					-0.243	72.581
-0.777	67.127					-0.458	87.552
-0.734	67.63					-0.458	79.868
-0.746	67.564					-0.458	89.352
-0.733	66.167					-0.458	176.012
-0.108	60.57					-0.469	113.115
-0.997	74.214					-0.469	157.76
-0.411	118.823					-0.469	87.181
-0.944	102.876					-0.469	74.732
-1.378	112.568					-0.044	163.938
-0.16	148.834					-0.044	117.685
-1.086	162.917					-0.044	139.721
-1.228	77.765					-0.05	114.977
-0.028	45.453					-0.05	81.83
-0.663	69.608					-0.169	97.184
-0.287	69.463					-0.169	164.727
-0.243	68.499					-0.282	106.395
-0.083	45.473					-0.282	177.908
-0.043	45.03					-0.259	143.136
-0.333	154.234					-0.259	128.282
-1.06	154.982					-0.111	163.092
-0.506	163.283					-0.111	96.503
-1.192	159.606					-0.303	96.42
-1.401	172.781					-0.303	69.557
-0.553	156.723					-0.303	71.687
-1.166	160.681					-0.303	163.088
-1.151	160.5					-0.988	83.746
-0.359	87.226					-0.988	90.399
-0.255	76.847					-0.988	94.102
-0.06	152.112					-0.866	81.704
-0.169	67.214					-0.866	92.199
-0.436	74.305					-0.866	98.695
-1.347	160.931					-0.277	157.821
-1.177	157.881					-0.277	103.116
-0.196	101.666					-0.27	105.698
-0.16	76.278					-0.27	164.073
-0.366	78.519					-0.27	83.035
-0.504	119.546					-0.27	71.098
-1.399	157.512					-0.367	105.602
-0.896	157.053					-0.367	92.174
-1.156	174.198					-0.367	73.184
-1.127	167.223					-0.481	119.966
-1.432	163.077					-0.481	70.674
-1.417	176.308					-0.481	74.757
-1.229	169.125					-0.481	94.543
-1.293	82.74					-0.205	108.213
-1.285	83.695					-0.205	120.321
-1.261	81.836					-0.026	101.556
-1.19	81.908					-0.026	168.5
-0.408	62.83
-0.363	62.404
-1.387	80.595
-1.3	80.499
-1.306	131.906
-0.773	152.146
-1.258	164.984
-1.284	161.039
-1.266	160.783
-0.729	152.902
-1.226	163.223
-0.734	153.106
-1.24	163.398
-1.284	161.107
-0.082	121.811
-1.128	169.239
-1.28	164.66
-1.512	172.795
-1.176	170.677
-0.081	84.016
-0.211	84.472
-1.053	158.732
-1.286	156.895
-1.314	80.159
-0.324	66.428
-0.881	72.124
-1.146	76.33
-0.086	50.638
-0.034	44.844
-1.214	76.927
-0.209	53.484
-0.858	70.862
-0.512	130.278
-1.411	90.759
-1.475	92.246
-1.162	127.205
-0.126	136.549
-1.536	170.565
-1.467	157.627
-0.432	141.655
-0.175	110.666
-0.063	53.196
-0.364	55.496
-0.137	43.878
-1.253	177.041
-0.358	151.345
-0.994	157.06
-1.525	169.516
-1.315	171.698
-1.314	171.561
-0.019	152.192
-0.08	110.648
-0.046	109.134
-0.723	147.921
-0.241	142.712
-1.002	162.859
-0.023	167.182
-0.987	162.798
-0.968	168.303
-0.866	156.327
-0.226	117.114
-0.352	118.224
-0.375	117.209
-0.364	118.983
-0.235	117.155
-0.325	116.527
-0.813	126.327
-0.813	126.327
-1.393	168.204
-0.064	151.919
-0.902	156.55
-0.847	156.151
-0.423	53.296
-0.442	67.903
-0.514	69.212
-1.498	175.661
-0.665	75.334
-0.017	71.495
-0.675	80.665
-0.517	79.265
-0.564	82.157
-0.634	82.312
-0.675	80.665
-0.517	79.265
-0.564	82.157
-0.634	82.312
-0.059	40.103
-1.603	78.675
-0.795	150.9
-0.097	41.102
-1.628	79.197
-1.581	67.509
-1.297	157.529
-1.619	78.287
-1.52	76.209
-0.135	42.004
-0.077	40.799
-1.625	79.46
-1.265	169.376
-1.432	167.115
-1.463	169.034
-0.316	156.16
-1.367	174.248
-0.438	69.038
-1.251	168.857
-1.27	169.963
-0.172	148.186
-1.349	170.783
-0.301	71.577
-0.041	60.408
-0.268	67.962
-0.004	59.421
-1.043	76.397
-0.056	64.222
-0.131	69.447
-0.168	70.139
-0.234	70.459
-0.19	69.605
-0.729	144.24
-0.809	163.265
-0.019	65.091
-0.34	51.553
-0.019	39.558
-0.126	64.438
-0.97	72.447
-0.425	65.809
-0.034	40.032
-1.683	81.782
-1.53	178.747
-0.117	33.158
-1.53	176.231
-0.158	34.678
-1.705	81.842
-1.515	179.843
-0.155	33.644
-1.501	176.704
-0.183	34.444
-1.452	173.019
-1.463	173.339
-0.421	75.984
-1.266	96.262
-1.415	93.189
-0.017	137.643
-0.438	102.31
-0.334	98.812
-0.031	144.007
-0.878	164.025
-1.118	168.414
-1.308	174.871
-1.296	77.833
-0.556	72.804
-1.436	86.907
-1.499	87.16
-0.668	145.422
-0.642	65.191
-0.599	62.726
-0.413	60.323
-0.363	56.329
-0.77	67.131
-0.565	59.989
-0.552	62.737
-0.313	55.699
-0.485	57.943
-0.047	48.33
-0.466	59.634
-0.179	53.027
-0.507	60.008
-0.251	56.114
-0.272	54.297
-0.045	49.678
-0.841	72.55
-0.109	63.214
-0.022	61.143
-0.848	72.471
-0.796	69.144
-0.856	69.674
-0.506	66.666
-1.104	71.012
-0.148	67.118
-0.279	71.66
-0.388	88.39
-0.382	65.837
-0.148	67.118
-0.279	71.66
-0.388	88.39
-0.382	65.837
-0.506	66.666
-1.104	71.012
-1.503	164.73
-1.439	164.429
-0.903	154.819
-0.33	62.869
-0.079	102.873
-0.115	102.608
-0.526	56.661
-0.197	64.387
-0.031	37.767
-1.099	73.101
-0.318	64.252
-0.118	38.631
-1.246	145.542
-1.175	75.321
-1.107	73.958
-0.87	72.272
-0.757	73.377
-0.57	71.248
-0.518	70.335
-0.502	71.005
-0.421	69.621
-0.898	74.593
-0.897	73.119
-0.737	69.394
-0.434	69.915
-0.43	70.531
-0.356	69.239
-0.341	68.916
-0.131	79.011
-0.025	50.151
-0.015	45.287
-1.181	146.711
-0.998	161.666
-1.077	161.257
-1.535	172.198
-0.206	68.75
-0.776	84.04
-0.739	139.135
-0.706	162.867
-1.444	156.95
-1.297	69.628
-1.156	66.636
-1.136	66.345
-0.969	62.792
-0.901	64.035
-0.786	62.323
-1.232	68.044
-1.12	65.875
-1.089	65.489
-0.808	62.731
-0.788	59.041
-0.695	59.906
-1.103	65.825
-1.014	63.581
-0.961	65.268
-0.948	62.14
-0.915	62.205
-0.763	61.468
-0.006	36.677
-0.08	145.848
-1.294	61.293
-1.285	60.844
-0.892	148.061
-0.652	149.198
-0.344	116.816
-0.683	148.265
-0.455	112.268
-0.9	143.937
-0.205	102.199
-1.433	168.955
-0.909	149.836
-1.455	160.719
-0.162	124.077
-0.111	161.244
-1.44	164.065
-1.452	161.516
-1.156	151.727
-1.087	73.118
-0.02	45.853
-0.342	116.518
